# Supplementary material for: Cytokines, Serological, and Histopathological Assessment of Recombinant Vaccination Strategies for Combatting Infectious Bursal Disease in Broiler Chickens
Source: Vaccines (Basel). 2023 Dec 26;12(1):27. doi: 10.3390/vaccines12010027 (PMC10818727; doi:10.3390/vaccines12010027)
Supplement: Supplementary file 1 [file vaccines-12-00027-s001.zip]

Archive with 1 entries (1 files):
- vaccines-2756860-Supplementary.pdf
